# Supplementary material for: Inflammation and Oxidative-Stress Pathways Are Associated with Idiopathic Sudden Hearing Loss: A Genome-Wide Association Study in 15,494 Japanese Individuals
Source: Int J Mol Sci. 2026 Feb 14;27(4):1836. doi: 10.3390/ijms27041836 (PMC12941261; doi:10.3390/ijms27041836)
Supplement: Supplementary file 1 [file ijms-27-01836-s001.zip]

Archive with 6 entries (6 files):
- Supplementary_reTableS1.xlsx
- __MACOSX/._Supplementary_reTableS1.xlsx
- Supplementary_reTableS2.xlsx
- __MACOSX/._Supplementary_reTableS2.xlsx
- Supplementary_reTableS3.xlsx
- __MACOSX/._Supplementary_reTableS3.xlsx
