# Supplementary material for: Inflammation and Oxidative-Stress Pathways Are Associated with Idiopathic Sudden Hearing Loss: A Genome-Wide Association Study in 15,494 Japanese Individuals
Source: Int J Mol Sci. 2026 Feb 14;27(4):1836. doi: 10.3390/ijms27041836 (PMC12941261; doi:10.3390/ijms27041836)
Supplement: Supplementary file 1 [file ijms-27-01836-s001.zip › Supplementary_reTableS1.xlsx]

## Sheet: Genes ±250kb (compact)
Lead rsID	Chr	Lead position (hg19)	Lead tag gene (Table 1)	Lead note (Table 1)	Lead −log10P (Table 1)	Gene symbol	Gene start (hg19)	Gene end (hg19)	Strand	Overlap (Y/N)	Distance to nearest boundary (bp)	Orientation
rs6803403	3	59739919	FHIT	overlap	32	FHIT	59735036	61237133	-	Y	0	Overlap
rs72759216	9	126854522	LHX2	intergenic	24.6	LHX2	126773889	126795572	+	N	58950	Downstream
						DENND1A	126141933	126692423	-	N	162099	Upstream
						NEK6	127019885	127114721	+	N	165363	Upstream
rs6684586	1	185114837	TRMT1L	overlap	19.82	TRMT1L	185087217	185126230	-	Y	0	Overlap
						SWT1	185126155	185260913	+	N	11318	Upstream
						RNF2	185014482	185071740	+	N	43097	Downstream
						IVNS1ABP	185265520	185286461	-	N	150683	Downstream
						FAM129A	184760159	184943718	-	N	171119	Upstream
rs246887	5	126655749	MEGF10	overlap	18.79	MEGF10	126565206	126796914	+	Y	0	Overlap
						PRRC1	126853301	126890781	+	N	197552	Upstream
						C5orf63	126378250	126409184	-	N	246565	Upstream
rs184005082	6	44305662	SPATS1	intergenic	9.49	SPATS1	44310383	44344904	+	N	4721	Upstream
						AARS2	44266463	44281094	-	N	24568	Upstream
						TCTE1	44247248	44265458	-	N	40204	Upstream
						CDC5L	44355251	44418161	+	N	49589	Upstream
						TMEM151B	44238480	44247182	+	N	58480	Downstream
						NFKBIE	44225903	44233525	-	N	72137	Upstream
						SLC35B2	44221838	44225283	-	N	80379	Upstream
						HSP90AB1	44213903	44221625	+	N	84037	Downstream
						SLC29A1	44187242	44201888	+	N	103774	Downstream
						CAPN11	44126548	44152139	+	N	153523	Downstream
						TMEM63B	44094599	44123256	+	N	182406	Downstream
						MRPL14	44081372	44095191	-	N	210471	Upstream
rs79150545	6	147891025	SAMD5	overlap	8.12	SAMD5	147829807	148058677	+	Y	0	Overlap
						STXBP5	147525494	147711612	+	N	179413	Downstream
rs537646588	2	2736583	MYT1L	intergenic	8.04	(none within window)				—		—
rs80344881	6	19931281	ID4	intergenic	7.65	ID4	19837579	19842431	+	N	88850	Downstream
						MBOAT1	20099915	20212695	-	N	168634	Downstream

## Sheet: Leads
Lead rsID	Chr	Lead position (hg19)	Lead tag gene (Table 1)	Lead note (Table 1)	Lead −log10P (Table 1)	Window (±kb)
rs6803403	3	59739919	FHIT	overlap	32	±250
rs72759216	9	126854522	LHX2	intergenic	24.6	±250
rs6684586	1	185114837	TRMT1L	overlap	19.82	±250
rs246887	5	126655749	MEGF10	overlap	18.79	±250
rs184005082	6	44305662	SPATS1	intergenic	9.49	±250
rs79150545	6	147891025	SAMD5	overlap	8.12	±250
rs537646588	2	2736583	MYT1L	intergenic	8.04	±250
rs80344881	6	19931281	ID4	intergenic	7.65	±250

## Sheet: Notes (compact)
Notes
Supplementary TableS1 (compact). Genes within ±250 kb of each lead SNP (GRCh37/hg19).
Loci are ordered by the lead’s −log10P from Table 1 (high to low). Within each locus, genes are listed as: Overlap (Y) first, then by increasing distance to the nearest gene‑body boundary, then alphabetically by gene symbol.
Source: NCBI37.3.gene.loc (GRCh37/hg19). Coordinates are GRCh37/hg19.
Definitions: Overlap = lead SNP lies within the gene body; boundary distance = 0 if overlap, otherwise min(|pos−START|, |pos−STOP|). Orientation is relative to the gene’s transcriptional direction (Upstream/Downstream/Overlap).
