# Supplementary material for: Inflammation and Oxidative-Stress Pathways Are Associated with Idiopathic Sudden Hearing Loss: A Genome-Wide Association Study in 15,494 Japanese Individuals
Source: Int J Mol Sci. 2026 Feb 14;27(4):1836. doi: 10.3390/ijms27041836 (PMC12941261; doi:10.3390/ijms27041836)
Supplement: Supplementary file 1 [file ijms-27-01836-s001.zip › Supplementary_reTableS2.xlsx]

## Sheet: S3_leadSNP_counts
CHR	POS	GENE	RSID	ID_in_files	REF	ALT	N_cases	N_controls	AF_dosage_cases	AF_dosage_controls	ALT_CTS_cases	ALT_CTS_controls	HOM_REF_cases	HET_cases	HOM_ALT_cases	Carriers_cases	MISSING_cases	Nonmissing_cases_hardcall	HOM_REF_controls	HET_ctrl	HOM_ALT_ctrl	Carriers_controls	MISSING_ctrl	Nonmissing_controls_hardcall
1	185114837	TRMT1L	rs6684586	1:185114837	G	A	192	15302	0.0989462	0.350311	37.9954	10720.9	159	27	4	31	2	190	6413	6860	1882	8742	147	15155
3	59739919	FHIT	rs6803403	3:59739919	G	A	192	15302	0.0873648	0.457159	33.5481	13990.9	155	26	0	26	11	181	4536	7447	3250	10697	69	15233
5	126655749	MEGF10	rs246887	5:126655749	C	T	192	15302	0.0507891	0.308287	19.503	9434.81	173	19	0	19	0	192	7374	6420	1506	7926	2	15300
9	126854522	LHX2	rs72759216	9:126854522	C	T	192	15302	0.398475	0.202762	153.014	6205.31	42	38	0	38	112	80	8916	2200	42	2242	4144	11158
6	19931281	ID4	rs80344881	6:19931281	T	C	192	15302	0.0245617	0.00481379	9.4317	147.321	182	4	0	4	6	186	15050	36	0	36	216	15086
6	44305662	SPATS1	rs184005082	6:44305662	G	T	192	15302	0.019122	0.00327785	7.34283	100.315	182	5	0	5	5	187	15148	28	0	28	126	15176
6	147891025	SAMD5	rs79150545	6:147891025	A	T	192	15302	0.0429295	0.0148889	16.4849	455.661	166	7	0	7	19	173	14487	143	0	143	672	14630
2	2736583	MYT1L	rs537646588	2:2736583	A	T	192	15302	0.00929401	0.0010439	3.5689	31.9474	185	0	0	0	7	185	15228	1	0	1	73	15229
