# Supplementary material for: Inflammation and Oxidative-Stress Pathways Are Associated with Idiopathic Sudden Hearing Loss: A Genome-Wide Association Study in 15,494 Japanese Individuals
Source: Int J Mol Sci. 2026 Feb 14;27(4):1836. doi: 10.3390/ijms27041836 (PMC12941261; doi:10.3390/ijms27041836)
Supplement: Supplementary file 1 [file ijms-27-01836-s001.zip › Supplementary_reTableS3.xlsx]

## Sheet: Suggestive_genes
Gene_symbol_for_PANTHER	Comment
ACAD11	From NPHP3-ACAD11 locus; NPHP3 and ACAD11 both exist in GRCh37
ALG9
ARAP2
ATXN7L1
BMS1
CCM2
CNTN5
DHRS9
IFNG	Nearest gene was IFNG-AS1; mapped to IFNG locus for pathway analysis
ITPR2
KCNQ3
KSR2
LHFP	Nearest gene was LHFPL6; mapped to canonical symbol LHFP (GRCh37)
NPHP3
PRKAG2
SLC10A2
